# Supplementary material for: Application of percutaneous lymphatic contrast-enhanced ultrasound in lymphovenous anastomosis microsurgery
Source: PLoS One. 2025 Aug 22;20(8):e0330773. doi: 10.1371/journal.pone.0330773 (PMC12373223; doi:10.1371/journal.pone.0330773)
Supplement: S1 Dataset — (XLSX) [file pone.0330773.s001.xlsx]

## Sheet: 医生
编号	年龄	性别	BMI	管径	距皮深度
1	52	男	32.5	0.48	5.06
1				0.46	3.63
2	37	女	19.7	0.35	4.81
3	52	男	31.2	0.66	17.6
4	39	女	21	0.51	14.6
5	48	女	24.2	0.43	4.5
5				0.31	5.18
6	46	女	22.5	0.42	4.14
6				0.53	4.88
7	40	女	19.1	0.32	4.2
8	30	男	19.4	0.27	3.9
9	32	女	20.2	0.39	5.89
9				0.43	8.13
10	22	女	16.6	0.48	3.98
11	43	女	21.7	0.33	5.17
12	25	女	20.7	0.48	4.07
13	33	女	21.3	0.43	4.88
14	24	女	20.8	0.37	6.17
24
25
26
27
29
31
32
33
34
35
36
37
38
39
40
41
42
43
44
45
46
47
48
49
50
51
52
53
54
55
56
57
58
59
60
61
62
63
64
65
66
67
68
69
70
71
72
73
74
75
76
77
78
79
80
81
82
83
84
85
86
87
88
89
90
91
92
93
94
95
96
97
98
99
100
101
102
103
104
105
106
107
108
109
110
111
112
113
114
115
116
117
118
119
120
121
122
123
124
131
