# Supplementary material for: Application of percutaneous lymphatic contrast-enhanced ultrasound in lymphovenous anastomosis microsurgery
Source: PLoS One. 2025 Aug 22;20(8):e0330773. doi: 10.1371/journal.pone.0330773 (PMC12373223; doi:10.1371/journal.pone.0330773)
Supplement: S2 Dataset — (XLSX) [file pone.0330773.s002.xlsx]

## Sheet: Sheet1
编号	姓名	性别	年龄	身高	体重	MBI	高血压	糖尿病	肿瘤	淋巴水肿分期	确诊时间（年）	水肿时间	最先水肿部位	显影条数	距皮深度	淋巴管宽度	淋巴管反流	淋巴管类型	交通支	术中验证
1	张xx	女	59	168	80	28.3	是	否	宫颈癌	2	8	1	下肢	1	3.41	0.72	无	扩张型	无	0
2														2	6.91	0.31	无	正常型	无	1
3														3	9.65	1.26	无	扩张型	无	1
4														4	6.01	0.6	无	硬化型	无	1
5														5	5.42	0.72	无	硬化型	无	0
6														6	5.13	0.62	无	正常型	无	1
7														7	7.72	0.82	无	硬化型	无	0
8	刘xx	女	66	152	70	30.3	是	否	子宫内膜癌	2	1	0.5	下肢	1	3.4	0.38	无	正常型	无	1
9														2	1.99	0.6	有	扩张型	无	1
10														3	7.2	0.6	有	扩张型	无	1
11														4	4.56	0.29	无	正常型	无	0
12														5	4.41	0.53	有	扩张型	无	1
13														6	7.95	0.61	有	扩张型	无	1
14														7	9.13	0.65	有	扩张型	无	1
15														8	8.37	0.5	无	正常型	无	1
16	李xx	女	53	165	75	27.5	否	是	卵巢癌	2	6	2	下肢	1	4.18	0.92	有	扩张型	无	1
17														2	7.29	0.74	有	扩张型	无	1
18														3	8.01	0.97	有	扩张型	无	1
19														4	6.94	0.38	无	硬化型	无	0
20														5	6.21	0.53	有	扩张型	无	1
21														6	5.78	0.37	无	正常型	无	1
22														7	9.84	0.65	有	扩张型	无	1
23	唐xx	女	69	150	55	24.4	是	否	宫颈癌	2	10	2	下肢	1	4.01	0.42	无	硬化型	无	0
24														2	6.7	0.48	无	硬化型	无	1
25														3	8.14	1.19	有	扩张型	无	1
26														4	7.46	0.98	有	扩张型	无	1
27														5	7.15	1.04	有	扩张型	无	1
28														6	9.49	0.6	有	扩张型	无	1
29														7	4.24	0.37	无	正常型	无	1
30														8	4.3	0.41	无	正常型	无	1
31														9	8.34	0.64	有	扩张型	无	1
32														10	8.52	0.62	有	扩张型	无	1
33														11	6.03	0.61	有	扩张型	无	1
34														12	6.01	0.64	有	扩张型	无	1
35	罗x	女	55	170	67	23.2	否	是	卵巢癌	2	6	3	下肢	1	3.82	0.61	有	扩张型	无	1
36														2	4.59	0.66	有	扩张型	无	0
37														3	4.88	0.72	有	扩张型	无	1
38														4	4.65	0.45	无	正常型	无	1
39														5	14.1	0.84	有	扩张型	无	1
40														6	9.87	0.95	有	扩张型	无	1
41														7	7.69	0.46	无	硬化型	无	1
42														8	5.21	0.36	无	硬化型	无	0
43														9	4.32	0.42	无	硬化型	无	0
44														10	8.08	0.33	无	正常型	无	1
45	钟xx	女	60	148	60	27.4	是	是	子宫内膜癌	2	4	4	下肢	1	6.31	0.89	有	扩张型	无	1
46														2	2.88	0.65	有	扩张型	无	1
47														3	6.7	0.6	有	扩张型	无	1
48														4	6.9	0.45	无	正常型	无	1
49														5	6.06	0.65	有	扩张型	无	1
50														6	5.12	0.41	无	正常型	无	1
51														7	4.05	0.38	无	正常型	无	1
52														8	6.91	0.48	无	正常型	无	1
53														9	6.51	0.64	有	扩张型	无	1
54	唐xx	女	66	154	73	30.8	是	否	子宫内膜癌	2	6	5	下肢	1	3.06	0.72	无	硬化型	无	0
55														2	5.21	0.69	淋巴管内有反流，有向真皮层反流	扩张型（有多支分支向真皮层）	无	1
56														3	5.01	0.81	淋巴管内有反流，有向真皮层反流	扩张型（有多分支向真皮层）	无	1
57														4	8.44	0.7	淋巴管内有反流，有向真皮层反流	扩张型（有多分支向真皮层）	无	1
58														5	4.44	0.92	淋巴管内有反流，有向真皮层反流	扩张型	有	1
59														6	8.16	1.08	无	扩张型	无	1
60														7	3.96	0.84	无	扩张型	无	1
61														8	3.32	0.41	无	正常型	无	1
62														9	2.83	0.44	无	正常型	无	1
63														10	3.78	0.43	无	正常型	无	0
64														11	5.75	0.49	无	正常型	无	1
65														12	3.73	0.61	有	扩张型	无	1
66														13	9.26	0.62	有	扩张型	无	1
67														14	4.38	0.53	无	正常型	无	1
68	张xx	女	55	158	47	18.8	是	否	卵巢癌	2	12	8	下肢	1	4.62	0.81	有	扩张型	无	1
69														2	2.59	0.28	无	硬化型	无	1
70														3	4.97	1.36	无	扩张型	无	1
71														4	6.93	1.15	无	扩张型	有	1
72														5	1.93	0.32	有	硬化型	无	1
73														6	3.54	0.46	有	硬化型	无	0
74														7	8.65	1.26	有	扩张型	有	1
75														8	3.71	0.39	有	硬化型	无	1
76	张xx	男	44	165	73	26.8	是	否	原发性	2		0.5	下肢	1	2.15	0.52	淋巴管反流，向真皮层反流	扩张型	有	1
77														2	3.27	0.48	有	硬化型	无	0
78														3	2.14	0.45	有	硬化型	无	1
79														4	2.56	0.78	有	扩张型	无	1
80														5	7.56	1.23	无	扩张型	无	1
81														6	4.12	0.67	无	硬化性	无	0
82														7	4.95	0.67	有	扩张型（有分支向真皮层）	无	1
83														8	6.21	0.78	有	扩张型（有分支向真皮层）	无	1
84														9	4.79	0.62	有	扩张型	无	1
85	贾xx	女	74	160	67	26.2	是	否	子宫内膜癌	2	2	1	下肢	1	2.63	0.26	无	硬化型	无	1
86														2	3.01	0.6	无	正常型	无	1
87														3	5.19	0.64	有	扩张型（很长）	无	1
88														4	6.42	0.6	无	正常型	无	1
89	丁xx左	女	50	165	71	26.1	否	否	宫颈癌	2	2	1	会阴	1	2.39	0.47	无	硬化性	无	0
90														2	5.96	0.6	淋巴管内有反流，有向真皮层反流	扩张型	无	1
89	丁xx右	女	50	165	71	26.1	否	否	宫颈癌	2	2	1	会阴	1	2.39	0.47	无	硬化性	无	0
90														2	5.96	0.6	淋巴管内有反流，有向真皮层反流	扩张型	无	1
91	王x	女	59	161	65	25.1	是	否	宫颈癌	2	10	4	下肢	1	5.53	0.39	无	硬化型	无	0
92														2	4.3	0.49	无	正常型	无	1
93														3	3.47	0.43	无	硬化型	无	1
94														4	5.04	0.51	无	硬化性	无	0
95														5	4.8	0.54	无	硬化性	无	1
97														2	3.91	0.81	无	扩张型	无	1
98														3	3.57	0.45	无	正常型	无	1
99														4	3.7	0.47	无	正常型	无	1
100	邓x	男	66	158	66	26.4	是	是	胸导管狭窄	2	1	0.5	下肢	1	6.9	0.69	无	正常型	无	1
101														2	3.62	0.51	有	扩张型	无	1
102														3	2.97	0.53	有	扩张型	无	1
103														4	4.25	0.64	有	扩张型	无	1
104														5	2.28	0.41	无	正常型	无	1
105														6	3.01	0.44	有	扩张型	有	1
